# Supplementary material for: Exploring the Adaptation Process of Huso dauricus to High Temperatures Based on Changes in Intestinal Microbiota
Source: Biology (Basel). 2024 Dec 13;13(12):1045. doi: 10.3390/biology13121045 (PMC11672952; doi:10.3390/biology13121045)
Supplement: Supplementary file 1 [file biology-13-01045-s001.zip]

Archive with 1 entries (1 files):
- biology-3347868-supplementary.pdf
